# Supplementary material for: Relationships between the Intakes of Human Milk Components and Body Composition of Breastfed Infants: A Systematic Review
Source: Nutrients. 2023 May 18;15(10):2370. doi: 10.3390/nu15102370 (PMC10223764; doi:10.3390/nu15102370)
Supplement: Supplementary file 1 [file nutrients-15-02370-s001.zip]

Archive with 1 entries (1 files):
- nutrients-2383551-supplementary.pdf
